# Supplementary material for: The Blowfly Chrysomya megacephala as a Vector of Pathogens Associated with Infectious Diseases
Source: Pathogens. 2026 Mar 10;15(3):300. doi: 10.3390/pathogens15030300 (PMC13029238; doi:10.3390/pathogens15030300)
Supplement: Supplementary file 1 [file pathogens-15-00300-s001.zip]

Archive with 1 entries (1 files):
- pathogens-4024447-supplementary.pdf
